# Supplementary material for: Characterizing Healthy Dietary Practices in Japan: Insights from a 2024 Nationwide Survey and Cluster Analysis
Source: Nutrients. 2024 May 8;16(10):1412. doi: 10.3390/nu16101412 (PMC11124242; doi:10.3390/nu16101412)
Supplement: Supplementary file 1 [file nutrients-16-01412-s001.zip]

Archive with 1 entries (1 files):
- nutrients-2983530-supplementary.pdf
